# Supplementary material for: Comparative Genomics and Pathogenicity Analysis of Three Fungal Isolates Causing Barnyard Grass Blast
Source: J Fungi (Basel). 2024 Dec 13;10(12):868. doi: 10.3390/jof10120868 (PMC11678098; doi:10.3390/jof10120868)
Supplement: Supplementary file 1 [file jof-10-00868-s001.zip]

Archive with 2 entries (2 files):
- Fig S1-S10.pdf
- Table S1-S10.xlsx
