# Supplementary material for: Comparative Genomics and Pathogenicity Analysis of Three Fungal Isolates Causing Barnyard Grass Blast
Source: J Fungi (Basel). 2024 Dec 13;10(12):868. doi: 10.3390/jof10120868 (PMC11678098; doi:10.3390/jof10120868)
Supplement: Supplementary file 1 [file jof-10-00868-s001.zip › Table S1-S10.xlsx]

## Sheet: Table S1
Table S1: Primers used in this study.
Gene names	primer sequences (5'-3')	Purpose fragment length（bp）	GenBank accession number
ITS1	TCCGTAGGTGAACCTGCGG	-	-
ITS4	TCCTCCGCTTATTGATATGC
Avr-Pita2	F: TTTCGGCCCAACTCCGGTCC	1642	AB607343.1
	R: TAAAGGGTCCACTGACCCCG
Avr-Pik	F: AATTTATTCAACTGCCACTCTG	526	AB498875.1
	R: AACCTCGTCAAACCTCCCTA
Avr-Pizt	F: GATCAAATGAACACCAGGAA	505	EU837058.1
	R: CGATGAAGAATGGAAGAATG
Avr-Pi9	F: CCTTCTAGTCATTCCTTTGG	493	KM004023.1
	R: AGGCGAATGTGCTTACTACT
Avr-Pia	F: CATCGCTTTGCCCTCATT	534	AB498873.1
	R: ACTTGATTCCTCCCGTAAACAG
ACE1	F: TCTCGGCTACCATCACATC	797	AJ704622.1
	R: TCAAAGTCACCAGAGCGTC
PWL2	F: ATGAAATGCAACAACATC	495	U26313.1
	R: CCTCACACTTAAGTTAACAC
PWL3	F: GCGTGCTCATTTGTAAACC	809	U36995.1
	R: TTCCTTCATTTCTCTCCCTG
Avr-Pib	F: AAGTCCTTCCCATTACCCTA	977	KM887844.1
	R: GCAATAACCATCCAGCCATA

## Sheet: Table S2
Table S2: Average nucleotide identity (ANI) analysis.
Sequenced genome	Reference genome	Reference genome accession number (Genbank)	% identity
SCAU-1	Epicoccum sorghinum strain USPMTOX48	GCA_001879705.1_ASM187970v1	96.36
	Epicoccum latusicollum strain T41	GCA_015266435.1_ASM1526643v1	91.89
	Epicoccum latusicollum strain HGUP191049	GCA_025677925.1_ASM2567792v1	91.88
	Epicoccum sorghinum strain BS2-1	GCA_020272525.1_ASM2027252v1	91.74
	Epicoccum nigrum strain cf0051	GCA_019721275.1_ucr_EpNi_1.0	82.21
SCAU-2	Pyricularia grisea NI907	GCA_004355905.1_PgNI	99.68
	Pyricularia grisea W97-11	GCA_002871045.1_ASM287104v1	99.54
	Pyricularia sp. 18-2	GCA_019328425.1_ASM1932842v1	87.31
	Pyricularia oryzae B157	GCA_000832285.1_M_oryzae_b157_v1	86.98
	Pyricularia oryzae 70-15	GCA_000002495.2_MG8	86.81
	Pyricularia grisea strain PMg_Dl	GCA_003933175.1_ASM393317v1	86.48
	Pyricularia pennisetigena	GCA_004337985.1 PpBr36	86.41
SCAU-6	Exserohilum rostratum strain BF9006	GCA_026262385.1_ASM2626238v1	99.26
	Exserohilum rostratum strain SR-KPL1	GCA_024086065.1_UAS_SRos_1	98.29
	Exserohilum rostratum strain ER1	GCA_019453395.1_ASM1945339v1	96.54
	Exserohilum rostratum strain ZM170581	GCA_024221855.1_ASM2422185v1	96.52
	Exserohilum turcica strain Et28A	GCA_013390285.1_ASM1339028v1	84.34

## Sheet: Table S3
Table S3: The coding genes of the three tested strains with sequence identity higher than 90% to those in the PHI database.
Strians	Query sequence ID	PHI_Protein	identity(%)	PHI_ID	PHI(GeneSymbol)	Pathogen_Organism	Host_Organism	Phenotype
SCAU-1	7196_t	Q2TLM7	100	PHI:2268	Mak2	Parastagonospora nodorum	Triticum aestivum	reduced virulence
	7196_t	Q6R3Q3	100	PHI:736	AMK1	Alternaria brassicicola	Brassica oleracea	unaffected pathogenicity
	7196_t	F5HEA9	100	PHI:448	MAK2	Parastagonospora nodorum	Triticum aestivum	increased virulence (hypervirulence)
	7196_t	Q96X31	100	PHI:230	PTK1	Pyrenophora teres	Hordeum vulgare subsp. vulgare	reduced virulence
	4696_t	D2X3B5	99.72	PHI:2414	AaGa1	Alternaria alternata	Pyrus communis	mixed outcome
	4696_t	O74227	99.72	PHI:4237	CGA1	Cochliobolus heterostrophus	Zea mays	unaffected pathogenicity
	4746_t	Q6XSF5	99.15	PHI:334	CGB1	Cochliobolus heterostrophus	Zea mays	resistance to chemical
	7196_t	Q9UVN7	98.86	PHI:2398	Chk1	Cochliobolus heterostrophus	Zea mays	reduced virulence
	7196_t	Q9UVN7	98.86	PHI:2366	Chk1	Cochliobolus heterostrophus	Zea mays	reduced virulence
	7196_t	Q9UVN7	98.86	PHI:142	CHK1	Cochliobolus heterostrophus	Zea mays	reduced virulence
	2270_t	P41388	98.43	PHI:820	beta-tubulin	Venturia inaequalis	Malus domestica	unaffected pathogenicity
	2270_t	P53376	97.68	PHI:823	beta-tubulin	Rhynchosporium secalis	Hordeum vulgare subsp. vulgare	lethal
	4785_t	H9B3V9	97.46	PHI:3669	VdATG8	Verticillium dahliae	Capsicum frutescens	effector (plant avirulence determinant)
	4696_t	Q6EH42	97.42	PHI:353	GNA1	Parastagonospora nodorum	Triticum aestivum	unaffected pathogenicity
	7196_t	D2IV71	96.59	PHI:2303	AaFUS3	Alternaria alternata	Pyrus communis	increased virulence (hypervirulence)
	7196_t	Q29YB0	95.65	PHI:2438	MgFus3	Zymoseptoria tritici (related: Mycosphaerella graminicola)		reduced virulence
	4696_t	I1RNF9	95.18	PHI:1012	GzGPA1	Fusarium graminearum (related: Gibberella zeae)	Triticum aestivum	reduced virulence
	7196_t	Q9HG08	95.14	PHI:545	BMP1	Botrytis cinerea	Phaseolus vulgaris	reduced virulence
	7196_t	Q9HG08	95.14	PHI:161	BMP1	Botrytis cinerea	Phaseolus vulgaris	reduced virulence
	10718_t	D3J127	94.99	PHI:2318	AaSLT2	Alternaria alternata	Pyrus communis	effector (plant avirulence determinant)
	4696_t	Q875J4	94.62	PHI:385	tgaA	Trichoderma virens	Thanatephorus cucumeris	reduced virulence
	4696_t	Q00580	94.62	PHI:770	CPG2	Cryphonectria parasitica	Castanea dentata	loss of pathogenicity
	4696_t	Q00580	94.62	PHI:49	CPG1	Cryphonectria parasitica	Castanea dentata	loss of pathogenicity
	4696_t	O42784	94.62	PHI:173	CTG1	Colletotrichum trifolii	Medicago sativa	increased virulence (hypervirulence)
	4696_t	B2Z3E2	94.62	PHI:2413	Cgg1	Colletotrichum graminicola (related: Glomerella graminicola)	Zea mays	reduced virulence
	4696_t	Q9HEP9	94.33	PHI:203	BCG1	Botrytis cinerea	Phaseolus vulgaris	reduced virulence
	7196_t	Q9UW09	94.29	PHI:170	CMK1	Colletotrichum lagenarium	Cucumber	unaffected pathogenicity
	7196_t	I1RQN9	93.73	PHI:1189	(Gpmk1)	Fusarium graminearum (related: Gibberella zeae)	Triticum aestivum	reduced virulence
	7758_t	A9Z1V6	93.5	PHI:2272	CpkB	Parastagonospora nodorum	Triticum aestivum	reduced virulence
	7758_t	A9Z1V6	93.5	PHI:1083	CpkB	Parastagonospora nodorum	Triticum aestivum	reduced virulence
	7196_t	Q8X1A2	93.43	PHI:4245	Gpmk1	Fusarium graminearum (related: Gibberella zeae)	Triticum aestivum	unaffected pathogenicity
	7196_t	Q8X1A2	93.43	PHI:309	MAP1	-		unaffected pathogenicity
	7196_t	Q7ZA49	93.16	PHI:2330	Lf	-		reduced virulence
	7196_t	E9DS25	93.14	PHI:3889	MaMk1	Metarhizium acridum	Locusta migratoria manilensis	reduced virulence
	7196_t	Q5EKM7	93.14	PHI:483	VMK1	Verticillium dahliae	Capsicum frutescens	mixed outcome
	6050_t	Q4WKG5	93.11	PHI:2530	TUB1	Aspergillus fumigatus	Mus musculus	effector (plant avirulence determinant)
	7196_t	Q96VL1	92.86	PHI:245	CPMK1	Claviceps purpurea	Secale cereale	resistance to chemical
	2737_t	B0Y4S0	92.41	PHI:4677	AfcpcB	Aspergillus fumigatus	Mus musculus	unaffected pathogenicity
	10718_t	A3QYW5	92.21	PHI:2367	Mps1	Cochliobolus heterostrophus	Zea mays	unaffected pathogenicity
	11222_t	I1RC95	91.82	PHI:1566	GzOB006	Fusarium graminearum (related: Gibberella zeae)	Triticum aestivum	effector (plant avirulence determinant)
	7196_t	Q7Z8D0	91.74	PHI:2346	Bbmpk1	Beauveria bassiana	Aphididae	unaffected pathogenicity
	6188_t	Q5J4D6	91.71	PHI:2267	Mls1	Parastagonospora nodorum	Triticum aestivum	effector (plant avirulence determinant)
	6188_t	Q5J4D6	91.71	PHI:365	MLS1	Parastagonospora nodorum	Triticum aestivum	effector (plant avirulence determinant)
	10296_t	F8WSC5	91.64	PHI:2932	NoxA	Alternaria alternata	Pyrus communis	mixed outcome
	10296_t	H9AWW9	91.45	PHI:2912	AaNoxA	Alternaria alternata	Pyrus communis	reduced virulence
	10296_t	H9AWW9	91.45	PHI:2448	AaNoxA	Alternaria alternata	Pyrus communis	reduced virulence
	4311_t	B2ZRQ4	91.39	PHI:2802	3hnr	Setosphaeria turcica	Zea mays	reduced virulence
	596_t	I1S1V9	91.03	PHI:1604	GzOB045	Fusarium graminearum (related: Gibberella zeae)	Triticum aestivum	reduced virulence
	4311_t	O93802	91.01	PHI:2844	BRM2	Alternaria alternata	Pyrus communis	reduced virulence
	4311_t	O93802	91.01	PHI:2312	THR	Metarhizium anisopliae	Plutella xylostella	reduced virulence
	4794_t	B3LDT4	90.94	PHI:1041	Lmpma1	Leptosphaeria maculans	Brassica napus	loss of pathogenicity
	4456_t	F5HCK8	90.93	PHI:415	IPMDH	Parastagonospora nodorum	Triticum aestivum	reduced virulence
	9879_t	J7H173	90.55	PHI:2933	NoxB	Alternaria alternata	Pyrus communis	reduced virulence
	9879_t	J7H173	90.55	PHI:2913	AaNoxB	Alternaria alternata	Pyrus communis	reduced virulence
	6513_t	Q32WF7	90.15	PHI:2269	Mdh1	Parastagonospora nodorum	Triticum aestivum	unaffected pathogenicity
	6513_t	Q32WF7	90.15	PHI:1100	Mdh1	Parastagonospora nodorum	Triticum aestivum	unaffected pathogenicity
	6513_t	Q32WF7	90.15	PHI:1099	Mdh1	Parastagonospora nodorum	Triticum aestivum	unaffected pathogenicity
SCAU-2	7336_t	G4N3J5	99.4	PHI:5306	MoSKP1	Magnaporthe oryzae	Oryza sativa	lethal
	4211_t	Q00580	99.15	PHI:770	CPG2	Cryphonectria parasitica	Castanea dentata	loss of pathogenicity
	4211_t	Q00580	99.15	PHI:49	CPG1	Cryphonectria parasitica	Castanea dentata	loss of pathogenicity
	9161_t	Q9UW09	98.88	PHI:170	CMK1	Colletotrichum lagenarium	Cucumber	unaffected pathogenicity
	4211_t	I1RNF9	98.58	PHI:1012	GzGPA1	Fusarium graminearum (related: Gibberella zeae)	Triticum aestivum	reduced virulence
	9161_t	I1RQN9	97.75	PHI:1189	(Gpmk1)	Fusarium graminearum (related: Gibberella zeae)	Triticum aestivum	reduced virulence
	4211_t	O42784	97.73	PHI:173	CTG1	Colletotrichum trifolii	Medicago sativa	increased virulence (hypervirulence)
	4211_t	B2Z3E2	97.73	PHI:2413	Cgg1	Colletotrichum graminicola (related: Glomerella graminicola)	Zea mays	reduced virulence
	4211_t	Q875J4	97.73	PHI:385	tgaA	Trichoderma virens	Thanatephorus cucumeris	reduced virulence
	9161_t	Q7ZA49	97.47	PHI:2330	Lf	-		reduced virulence
	9161_t	Q8X1A2	97.46	PHI:4245	Gpmk1	Fusarium graminearum (related: Gibberella zeae)	Triticum aestivum	unaffected pathogenicity
	9161_t	Q8X1A2	97.46	PHI:309	MAP1	-		unaffected pathogenicity
	9161_t	Q5EKM7	97.19	PHI:483	VMK1	Verticillium dahliae	Capsicum frutescens	mixed outcome
	9161_t	E9DS25	96.91	PHI:3889	MaMk1	Metarhizium acridum	Locusta migratoria manilensis	reduced virulence
	8412_t	I1RN81	96.89	PHI:3832	Fgcdc42	Fusarium graminearum (related: Gibberella zeae)	Triticum aestivum	unaffected pathogenicity
	1775_t	P0C431	96.36	PHI:2327	HOG1	Fusarium graminearum (related: Gibberella zeae)	Triticum aestivum	reduced virulence
	1775_t	P0C431	96.36	PHI:1005	FgHOG1	Fusarium graminearum (related: Gibberella zeae)	Triticum aestivum	reduced virulence
	6936_t	I2DB61	96.1	PHI:2310	VGB	Verticillium dahliae	Capsicum frutescens	reduced virulence
	8744_t	P41388	95.97	PHI:820	beta-tubulin	Venturia inaequalis	Malus domestica	unaffected pathogenicity
	11083_t	G4N6D4	95.9	PHI:2021	Pac2	Ustilago maydis	Zea mays	reduced virulence
	6936_t	I1RJS2	95.82	PHI:1015	GzGPB1	Fusarium graminearum (related: Gibberella zeae)	Triticum aestivum	loss of pathogenicity
	6936_t	O14435	95.82	PHI:65	CPGB-1	Cryphonectria parasitica	Castanea dentata	reduced virulence
	9161_t	Q7Z8D0	95.79	PHI:2346	Bbmpk1	Beauveria bassiana	Aphididae	unaffected pathogenicity
	8744_t	P53376	95.58	PHI:823	beta-tubulin	Rhynchosporium secalis	Hordeum vulgare subsp. vulgare	lethal
	9161_t	Q96VL1	95.51	PHI:245	CPMK1	Claviceps purpurea	Secale cereale	resistance to chemical
	4211_t	Q9HEP9	95.18	PHI:203	BCG1	Botrytis cinerea	Phaseolus vulgaris	reduced virulence
	9161_t	Q9HG08	95.18	PHI:545	BMP1	Botrytis cinerea	Phaseolus vulgaris	reduced virulence
	9161_t	Q9HG08	95.18	PHI:161	BMP1	Botrytis cinerea	Phaseolus vulgaris	reduced virulence
	10140_t	I1S1V9	95.17	PHI:1604	GzOB045	Fusarium graminearum (related: Gibberella zeae)	Triticum aestivum	reduced virulence
	3630_t	G4N6P2	94.93	PHI:5366	MoSyn8	Magnaporthe oryzae	Oryza sativa	unaffected pathogenicity
	4446_t	H9B3V9	94.92	PHI:3669	VdATG8	Verticillium dahliae	Capsicum frutescens	effector (plant avirulence determinant)
	4211_t	O74227	94.62	PHI:4237	CGA1	Cochliobolus heterostrophus	Zea mays	unaffected pathogenicity
	4211_t	D2X3B5	94.05	PHI:2414	AaGa1	Alternaria alternata	Pyrus communis	mixed outcome
	9161_t	Q2TLM7	94	PHI:2268	Mak2	Parastagonospora nodorum	Triticum aestivum	reduced virulence
	9161_t	Q6R3Q3	94	PHI:736	AMK1	Alternaria brassicicola	Brassica oleracea	unaffected pathogenicity
	9161_t	F5HEA9	94	PHI:448	MAK2	Parastagonospora nodorum	Triticum aestivum	increased virulence (hypervirulence)
	9161_t	Q96X31	94	PHI:230	PTK1	Pyrenophora teres	Hordeum vulgare subsp. vulgare	reduced virulence
	1775_t	Q875L0	93.85	PHI:342	CpMK1	Cryphonectria parasitica	Castanea dentata	unaffected pathogenicity
	2134_t	I1RC95	93.61	PHI:1566	GzOB006	Fusarium graminearum (related: Gibberella zeae)	Triticum aestivum	effector (plant avirulence determinant)
	8166_t	B0B5Z8	93.58	PHI:1036	Rac	Claviceps purpurea	Secale cereale	reduced virulence
	8166_t	A0JC80	93.47	PHI:3623	RacA	Epichloe festucae	Lolium perenne	reduced virulence
	8412_t	Q2PBY8	93.26	PHI:449	CDC42	Claviceps purpurea	Secale cereale	reduced virulence
	9161_t	Q9UVN7	93.14	PHI:2398	Chk1	Cochliobolus heterostrophus	Zea mays	reduced virulence
	9161_t	Q9UVN7	93.14	PHI:2366	Chk1	Cochliobolus heterostrophus	Zea mays	reduced virulence
	9161_t	Q9UVN7	93.14	PHI:142	CHK1	Cochliobolus heterostrophus	Zea mays	reduced virulence
	8166_t	V6RR76	92.96	PHI:3831	Fgrac1	Fusarium graminearum (related: Gibberella zeae)	Triticum aestivum	reduced virulence
	5989_t	I1RRW3	92.82	PHI:1658	GzCCCH002	Fusarium graminearum (related: Gibberella zeae)	Triticum aestivum	reduced virulence
	1775_t	Q1KTF2	92.77	PHI:1043	MgHog1	Zymoseptoria tritici (related: Mycosphaerella graminicola)		reduced virulence
	4211_t	Q6EH42	91.98	PHI:353	GNA1	Parastagonospora nodorum	Triticum aestivum	unaffected pathogenicity
	9161_t	Q29YB0	91.85	PHI:2438	MgFus3	Zymoseptoria tritici (related: Mycosphaerella graminicola)		reduced virulence
	7690_t	I1RT36	91.62	PHI:4587	Fgk3	Fusarium graminearum (related: Gibberella zeae)	Triticum aestivum	unaffected pathogenicity
	7690_t	I1RT36	91.62	PHI:1200	(Gsk3)	Fusarium graminearum (related: Gibberella zeae)	Triticum aestivum	unaffected pathogenicity
	5975_t	Q4WEI0	91.32	PHI:4894	aspC	Aspergillus fumigatus	Mus musculus	unaffected pathogenicity
	8370_t	Q8X125	91.19	PHI:263	MAF1	Colletotrichum lagenarium	Cucumber	reduced virulence
	1775_t	A1IVT7	91.14	PHI:1031	bcSAK1	Botrytis cinerea	Phaseolus vulgaris	reduced virulence
	10201_t	N4VQQ5	91.04	PHI:3280	CoRAS1	Colletotrichum orbiculare	Cucumber	reduced virulence
	8370_t	I1S0S6	90.62	PHI:1196	(Mgv1)	Fusarium graminearum (related: Gibberella zeae)	Triticum aestivum	reduced virulence
	8370_t	Q8TG19	90.62	PHI:266	MGV1	Fusarium graminearum (related: Gibberella zeae)	Triticum aestivum	reduced virulence
	9161_t	D2IV71	90.57	PHI:2303	AaFUS3	Alternaria alternata	Pyrus communis	increased virulence (hypervirulence)
	8250_t	B0Y4S0	90.51	PHI:4677	AfcpcB	Aspergillus fumigatus	Mus musculus	unaffected pathogenicity
	1775_t	M2SJ60	90.34	PHI:4779	Cshog1	Bipolaris sorokiniana (related: Cochliobolus sativus)	Hordeum vulgare subsp. vulgare	unaffected pathogenicity
	1775_t	Q4W6D3	90.34	PHI:2365	Hog1	Cochliobolus heterostrophus	Zea mays	reduced virulence
	7410_t	Q4WKG5	90.22	PHI:2530	TUB1	Aspergillus fumigatus	Mus musculus	effector (plant avirulence determinant)
SCAU-6	8220_t	Q6XSF5	100	PHI:334	CGB1	Cochliobolus heterostrophus	Zea mays	resistance to chemical
	4689_t	Q9UVN7	99.72	PHI:2398	Chk1	Cochliobolus heterostrophus	Zea mays	reduced virulence
	4689_t	Q9UVN7	99.72	PHI:2366	Chk1	Cochliobolus heterostrophus	Zea mays	reduced virulence
	4689_t	Q9UVN7	99.72	PHI:142	CHK1	Cochliobolus heterostrophus	Zea mays	reduced virulence
	919_t	O74227	99.72	PHI:4237	CGA1	Cochliobolus heterostrophus	Zea mays	unaffected pathogenicity
	4689_t	Q2TLM7	99.15	PHI:2268	Mak2	Parastagonospora nodorum	Triticum aestivum	reduced virulence
	4689_t	Q6R3Q3	99.15	PHI:736	AMK1	Alternaria brassicicola	Brassica oleracea	unaffected pathogenicity
	4689_t	F5HEA9	99.15	PHI:448	MAK2	Parastagonospora nodorum	Triticum aestivum	increased virulence (hypervirulence)
	4689_t	Q96X31	99.15	PHI:230	PTK1	Pyrenophora teres	Hordeum vulgare subsp. vulgare	reduced virulence
	919_t	D2X3B5	99.15	PHI:2414	AaGa1	Alternaria alternata	Pyrus communis	mixed outcome
	7719_t	D3J127	98.8	PHI:2318	AaSLT2	Alternaria alternata	Pyrus communis	effector (plant avirulence determinant)
	3184_t	P41388	98.43	PHI:820	beta-tubulin	Venturia inaequalis	Malus domestica	unaffected pathogenicity
	7719_t	A3QYW5	98.28	PHI:2367	Mps1	Cochliobolus heterostrophus	Zea mays	unaffected pathogenicity
	6289_t	B2ZRQ4	98.13	PHI:2802	3hnr	Setosphaeria turcica	Zea mays	reduced virulence
	8294_t	Q4W6D3	97.75	PHI:2365	Hog1	Cochliobolus heterostrophus	Zea mays	reduced virulence
	8294_t	M2SJ60	97.47	PHI:4779	Cshog1	Bipolaris sorokiniana (related: Cochliobolus sativus)	Hordeum vulgare subsp. vulgare	unaffected pathogenicity
	9686_t	H9B3V9	97.46	PHI:3669	VdATG8	Verticillium dahliae	Capsicum frutescens	effector (plant avirulence determinant)
	3184_t	P53376	97.45	PHI:823	beta-tubulin	Rhynchosporium secalis	Hordeum vulgare subsp. vulgare	lethal
	919_t	Q6EH42	96.85	PHI:353	GNA1	Parastagonospora nodorum	Triticum aestivum	unaffected pathogenicity
	6289_t	O93802	96.63	PHI:2844	BRM2	Alternaria alternata	Pyrus communis	reduced virulence
	6289_t	O93802	96.63	PHI:2312	THR	Metarhizium anisopliae	Plutella xylostella	reduced virulence
	8514_t	G4XKY9	96.58	PHI:2315	ChLae1	Cochliobolus heterostrophus	Zea mays	effector (plant avirulence determinant)
	4689_t	D2IV71	95.74	PHI:2303	AaFUS3	Alternaria alternata	Pyrus communis	increased virulence (hypervirulence)
	4689_t	Q29YB0	95.07	PHI:2438	MgFus3	Zymoseptoria tritici (related: Mycosphaerella graminicola)		reduced virulence
	919_t	I1RNF9	94.9	PHI:1012	GzGPA1	Fusarium graminearum (related: Gibberella zeae)	Triticum aestivum	reduced virulence
	11048_t	M2TIY7	94.79	PHI:4778	Csste11	Bipolaris sorokiniana (related: Cochliobolus sativus)	Hordeum vulgare subsp. vulgare	unaffected pathogenicity
	8414_t	Q5J4D6	94.66	PHI:2267	Mls1	Parastagonospora nodorum	Triticum aestivum	effector (plant avirulence determinant)
	8414_t	Q5J4D6	94.66	PHI:365	MLS1	Parastagonospora nodorum	Triticum aestivum	effector (plant avirulence determinant)
	6179_t	G8DNT1	94.57	PHI:2259	AAR1	Bipolaris sorokiniana (related: Cochliobolus sativus)	Hordeum vulgare subsp. vulgare	effector (plant avirulence determinant)
	9682_t	Q09JB7	94.34	PHI:2482	AlHK1	Alternaria longipes	Nicotiana tabacum	unaffected pathogenicity
	919_t	O42784	94.33	PHI:173	CTG1	Colletotrichum trifolii	Medicago sativa	increased virulence (hypervirulence)
	919_t	Q00580	94.33	PHI:770	CPG2	Cryphonectria parasitica	Castanea dentata	loss of pathogenicity
	919_t	Q00580	94.33	PHI:49	CPG1	Cryphonectria parasitica	Castanea dentata	loss of pathogenicity
	919_t	Q875J4	94.33	PHI:385	tgaA	Trichoderma virens	Thanatephorus cucumeris	reduced virulence
	919_t	B2Z3E2	94.33	PHI:2413	Cgg1	Colletotrichum graminicola (related: Glomerella graminicola)	Zea mays	reduced virulence
	4689_t	Q9HG08	94.29	PHI:545	BMP1	Botrytis cinerea	Phaseolus vulgaris	reduced virulence
	4689_t	Q9HG08	94.29	PHI:161	BMP1	Botrytis cinerea	Phaseolus vulgaris	reduced virulence
	9899_t	B3LDT4	94.12	PHI:1041	Lmpma1	Leptosphaeria maculans	Brassica napus	loss of pathogenicity
	919_t	Q9HEP9	94.05	PHI:203	BCG1	Botrytis cinerea	Phaseolus vulgaris	reduced virulence
	4689_t	Q9UW09	94	PHI:170	CMK1	Colletotrichum lagenarium	Cucumber	unaffected pathogenicity
	11048_t	C6L683	93.76	PHI:2397	ChSte11	Cochliobolus heterostrophus	Zea mays	unaffected pathogenicity
	9682_t	Q66WP9	93.74	PHI:2288	abnik1	Alternaria brassicicola	Brassica oleracea	loss of pathogenicity
	9682_t	Q66WP9	93.74	PHI:1053	AbNIK1	Alternaria brassicicola	Brassica oleracea	loss of pathogenicity
	504_t	Q32WF7	93.56	PHI:2269	Mdh1	Parastagonospora nodorum	Triticum aestivum	unaffected pathogenicity
	504_t	Q32WF7	93.56	PHI:1100	Mdh1	Parastagonospora nodorum	Triticum aestivum	unaffected pathogenicity
	504_t	Q32WF7	93.56	PHI:1099	Mdh1	Parastagonospora nodorum	Triticum aestivum	unaffected pathogenicity
	2641_t	A9Z1V6	93.15	PHI:2272	CpkB	Parastagonospora nodorum	Triticum aestivum	reduced virulence
	2641_t	A9Z1V6	93.15	PHI:1083	CpkB	Parastagonospora nodorum	Triticum aestivum	reduced virulence
	7042_t	Q4WKG5	93.13	PHI:2530	TUB1	Aspergillus fumigatus	Mus musculus	effector (plant avirulence determinant)
	3892_t	Q86ZF1	93.11	PHI:261	ICL1	Leptosphaeria maculans	Brassica napus	mixed outcome
	6287_t	G8DNT0	93.01	PHI:2260	PKS1	Bipolaris sorokiniana (related: Cochliobolus sativus)	Hordeum vulgare subsp. vulgare	effector (plant avirulence determinant)
	4689_t	I1RQN9	92.88	PHI:1189	(Gpmk1)	Fusarium graminearum (related: Gibberella zeae)	Triticum aestivum	reduced virulence
	10959_t	J7H173	92.86	PHI:2933	NoxB	Alternaria alternata	Pyrus communis	reduced virulence
	10959_t	J7H173	92.86	PHI:2913	AaNoxB	Alternaria alternata	Pyrus communis	reduced virulence
	8294_t	Q1KTF2	92.7	PHI:1043	MgHog1	Zymoseptoria tritici (related: Mycosphaerella graminicola)		reduced virulence
	208_t	F5HCK8	92.6	PHI:415	IPMDH	Parastagonospora nodorum	Triticum aestivum	reduced virulence
	4689_t	Q8X1A2	92.57	PHI:4245	Gpmk1	Fusarium graminearum (related: Gibberella zeae)	Triticum aestivum	unaffected pathogenicity
	4689_t	Q8X1A2	92.57	PHI:309	MAP1	-		unaffected pathogenicity
	4689_t	Q7ZA49	92.31	PHI:2330	Lf	-		reduced virulence
	4689_t	E9DS25	92.29	PHI:3889	MaMk1	Metarhizium acridum	Locusta migratoria manilensis	reduced virulence
	4689_t	Q5EKM7	92.29	PHI:483	VMK1	Verticillium dahliae	Capsicum frutescens	mixed outcome
	266_t	Q00350	92.21	PHI:572	XYL2	Cochliobolus carbonum	Zea mays	effector (plant avirulence determinant)
	7486_t	F8R4X8	92.18	PHI:2313	SCD	Metarhizium anisopliae	Plutella xylostella	loss of pathogenicity
	8294_t	Q875L0	92.16	PHI:342	CpMK1	Cryphonectria parasitica	Castanea dentata	unaffected pathogenicity
	1334_t	B0Y4S0	92.09	PHI:4677	AfcpcB	Aspergillus fumigatus	Mus musculus	unaffected pathogenicity
	4689_t	Q96VL1	92	PHI:245	CPMK1	Claviceps purpurea	Secale cereale	resistance to chemical
	1631_t	Q9C1C6	91.76	PHI:216	HDC1	Cochliobolus carbonum	Zea mays	effector (plant avirulence determinant)
	3288_t	I1RWQ2	91.59	PHI:1235	FGSG_04416	Fusarium graminearum (related: Gibberella zeae)	Triticum aestivum	increased virulence (hypervirulence)
	28_t	Q6SLC2	91.28	PHI:3931	Skn7	Cochliobolus heterostrophus	Zea mays	reduced virulence
	1045_t	I1RC95	91.28	PHI:1566	GzOB006	Fusarium graminearum (related: Gibberella zeae)	Triticum aestivum	effector (plant avirulence determinant)
	5481_t	Q06562	91.19	PHI:571	XYL1	Cochliobolus carbonum	Zea mays	reduced virulence
	9618_t	D2IV72	91.07	PHI:5303	AaGPx3	Alternaria alternata	Pyrus communis	lethal
	6343_t	I1S1V9	91.03	PHI:1604	GzOB045	Fusarium graminearum (related: Gibberella zeae)	Triticum aestivum	reduced virulence
	8294_t	P0C431	91.01	PHI:2327	HOG1	Fusarium graminearum (related: Gibberella zeae)	Triticum aestivum	reduced virulence
	8294_t	P0C431	91.01	PHI:1005	FgHOG1	Fusarium graminearum (related: Gibberella zeae)	Triticum aestivum	reduced virulence
	4689_t	Q7Z8D0	90.88	PHI:2346	Bbmpk1	Beauveria bassiana	Aphididae	unaffected pathogenicity
	8294_t	A1IVT7	90.65	PHI:1031	bcSAK1	Botrytis cinerea	Phaseolus vulgaris	reduced virulence
	7555_t	Q9Y880	90.59	PHI:188	SNF1	Cochliobolus carbonum	Zea mays	loss of pathogenicity
	366_t	N4X9G3	90.2	PHI:4233	ftr1	Cochliobolus heterostrophus	Zea mays	unaffected pathogenicity
	7510_t	F8WSC5	90.15	PHI:2932	NoxA	Alternaria alternata	Pyrus communis	mixed outcome
	9986_t	T1PTC5	90.02	PHI:3716	AbPf2	Alternaria brassicicola	Brassica oleracea	reduced virulence

## Sheet: Table S4
Table S4: Comparison of the predicted virulence genes in three tested strains (identity > 90%).
Strians	Query sequence ID	UniProtID	Gene Symbol	Organism	identity(%)
SCAU-1	2804_t	Q5ADS0	UBI4	Candida albicans	100
	3632_t	Q5ADS0	UBI4	Candida albicans	100
	7196_t	Q6R3Q3	AMK1	Alternaria brassicicola	100
	3458_t	D2JLR3	HIS3	Fusarium sp	99.2
	4746_t	Q6XSF5	NULL	Cochliobolus heterostrophus	99.1
	8164_t	Q5ADS0	UBI4	Candida albicans	98.7
	2270_t	Q7Z7T9	TUB2	Monilinia fructicola	98.2
	5543_t	A6R9F0	HCAG_06941	Ajellomyces capsulata	95.4
	4696_t	Q96VA7	FGA1	Fusarium oxysporum	95.2
	7758_t	A9Z1V6	CPKB	Phaeosphaeria nodorum	93.5
	4311_t	O93802	BRM2	Alternaria alternata	93.1
	6050_t	Q4WKG5	AFUA_1G02550	Neosartorya fumigata	93.1
	6188_t	Q5J4D6	MLS1	Phaeosphaeria nodorum	91.7
	2369_t	C5GVY6	BDCG_08660	Ajellomyces dermatitidis	91.3
	6513_t	Q32WF7	MDH1	Phaeosphaeria nodorum	90.2
SCAU-2	10352_t	Q5ADS0	UBI4	Candida albicans	100
	124_t	Q2Q466	MNH6	Magnaporthe grisea	100
	2794_t	Q5ADS0	UBI4	Candida albicans	100
	3013_t	D2JLR3	HIS3	Fusarium sp	100
	8370_t	O13352	MPS1	Magnaporthe grisea	100
	4989_t	Q9C1U1	HIK1	Magnaporthe grisea	99.6
	7219_t	Q875L7	TPS1	Magnaporthe grisea	99.4
	9161_t	Q92246	PMK1	Magnaporthe grisea	99.4
	4887_t	TREB	NTH1	Magnaporthe oryzae	99.3
	1772_t	O13314	MAGA	Magnaporthe grisea	99.2
	4463_t	A4R1F0	MGG_06951	Magnaporthe grisea	99.2
	6936_t	Q8NK86	MGB1	Magnaporthe grisea	99.2
	11456_t	A4RGM3	MGG_12252	Magnaporthe oryzae	99.1
	5682_t	A6ZIB8	NULL	Magnaporthe grisea	99
	6112_t	O13316	MAGC	Magnaporthe grisea	99
	8166_t	Q2KG56	MGCH7_CH7G479, MGG_02731	Magnaporthe oryzae	99
	9115_t	A6ZIB7	NULL	Magnaporthe grisea	98.9
	6113_t	O13316	MAGC	Magnaporthe grisea	98.8
	10335_t	Q5ADS0	UBI4	Candida albicans	98.7
	3453_t	Q96V66	NULL	Magnaporthe grisea	98.6
	4211_t	Q96VA7	FGA1	Fusarium oxysporum	98.6
	4647_t	Q96UH9	CHM1	Magnaporthe grisea	98.5
	10435_t	O42624	PTH8	Magnaporthe grisea	98.4
	11544_t	A4RCH6	MGG_12656	Magnaporthe oryzae	98.3
	6110_t	Q9P470	MAS1	Magnaporthe grisea	98.3
	1821_t	A4QSA8	MGG_08628	Magnaporthe oryzae	98.1
	6280_t	O13328	MAC1	Magnaporthe grisea	98
	11577_t	A4RGM3	MGG_12252	Magnaporthe oryzae	97.8
	5304_t	Q9UW16	VATP	Magnaporthe grisea	97.7
	7306_t	A4RPA2	MGG_13072	Magnaporthe oryzae	97.7
	513_t	Q5EMY3	NULL	Magnaporthe grisea	97.6
	8139_t	A4RFD4	MGG_00383	Magnaporthe oryzae	97.6
	8974_t	A4RFV9	MGG_00230	Magnaporthe oryzae	97.5
	3120_t	O42620	PTH2	Magnaporthe grisea	96.9
	5254_t	Q0PND8	PEX6	Magnaporthe grisea	96.7
	8744_t	Q7Z7T9	TUB2	Monilinia fructicola	96.7
	529_t	Q96TN6	MAS3	Magnaporthe grisea	96.4
	4085_t	O94196	NULL	Magnaporthe grisea	96.1
	315_t	A4R575	MGG_04137	Magnaporthe oryzae	96
	6653_t	Q1HGK2	NULL	Magnaporthe grisea	95.8
	3134_t	A4RJV7	MGG_01707	Magnaporthe oryzae	95.6
	11525_t	A4RGM3	MGG_12252	Magnaporthe oryzae	95.4
	9721_t	A4RED5	MGG_00692	Magnaporthe oryzae	95.3
	11578_t	A4RCH6	MGG_12656	Magnaporthe oryzae	95.2
	11538_t	A4RCH6	MGG_12656	Magnaporthe oryzae	95
	2519_t	A4R599	MGG_04163	Magnaporthe oryzae	95
	1758_t	A5HF03	NULL	Magnaporthe grisea	94.9
	9283_t	A4R2V5	MGG_02423	Magnaporthe oryzae	94.9
	10466_t	A4UC81	MGG_10702	Magnaporthe oryzae	94.8
	5858_t	Q3Y5V5	ABC3	Magnaporthe grisea	94.7
	4237_t	Q874F3	ABC2	Magnaporthe grisea	94.3
	224_t	A4R9C7	MGG_13324	Magnaporthe oryzae	94.2
	1775_t	Q875L0	HOG1	Cryphonectria parasitica	93.9
	4447_t	Q96UQ9	NULL	Magnaporthe grisea	93.8
	938_t	A4RMU4	MGG_04538	Magnaporthe oryzae	93.7
	11553_t	A4RPA2	MGG_13072	Magnaporthe oryzae	93.6
	11562_t	A4RPA2	MGG_13072	Magnaporthe oryzae	93.4
	3744_t	A4RGG9	MGG_00056	Magnaporthe oryzae	93.3
	8412_t	Q2PBY8	CDC42	Claviceps purpurea	93.3
	11539_t	A4RCH6	MGG_12656	Magnaporthe oryzae	93.1
	8526_t	A4RG88	MGG_00124	Magnaporthe oryzae	92.9
	2176_t	A4QVA7	MGG_04629	Magnaporthe oryzae	92.8
	11061_t	Q8J0D1	ACR1	Magnaporthe grisea	92.4
	8581_t	A4RCH6	MGG_12656	Magnaporthe oryzae	92.4
	3973_t	A4RB72	MGG_02986	Magnaporthe oryzae	92.1
	11540_t	A4RCH6	ACR1	Magnaporthe grisea	91.8
	5184_t	A4R178	MGG_07015	Magnaporthe oryzae	91.8
	1038_t	A4R0Y1	MGG_09250	Magnaporthe oryzae	91.6
	9576_t	A4REC5	MGG_11504	Magnaporthe oryzae	91.4
	2908_t	A4RMS2	MGG_04587	Magnaporthe oryzae	91.2
	4474_t	A6R9F0	HCAG_06941	Ajellomyces capsulata	91
	325_t	A4R566	MGG_04128	Magnaporthe oryzae	90.9
	6764_t	O13407	ABC1	Magnaporthe grisea	90.9
	10885_t	A4QRX6	MGG_03451	Magnaporthe oryzae	90.7
	2135_t	D3YIG6	GFA1	Sporothrix schenckii	90.5
	2667_t	A4RKI4	MGG_01481	Magnaporthe oryzae	90.5
	7771_t	O13328	MAC1	Magnaporthe grisea	90.3
	1980_t	Q01143	CPKA	Magnaporthe grisea	90.2
	7410_t	C0SI36	PABG_07341	Paracoccidioides brasiliensis	90
SCAU-6	4584_t	Q5ADS0	UBI4	Candida albicans	100
	8220_t	Q6XSF5	NULL	Cochliobolus heterostrophus	100
	4689_t	Q9UVN7	CHK1	Cochliobolus heterostrophus	99.7
	4712_t	D2JLR3	HIS3	Fusarium sp	99.2
	2254_t	Q5ADS0	UBI4	Candida albicans	98.7
	7800_t	Q5ADS0	UBI4	Candida albicans	98.7
	3184_t	Q7Z7T9	TUB2	Monilinia fructicola	98
	6289_t	O93802	BRM2	Alternaria alternata	96.6
	764_t	A6R9F0	HCAG_06941	Ajellomyces capsulata	94.9
	919_t	Q96VA7	FGA1	Fusarium oxysporum	94.9
	8414_t	Q5J4D6	MLS1	Phaeosphaeria nodorum	94.7
	504_t	Q32WF7	MDH1	Phaeosphaeria nodorum	93.6
	9682_t	Q66WN9	NIK1	Alternaria brassicicola	93.5
	2641_t	A9Z1V6	CPKB	Phaeosphaeria nodorum	92.9
	7042_t	Q4WKG5	AFUA_1G02550	Neosartorya fumigata	92.7
	266_t	Q00350	XYL2	Cochliobolus carbonum	92.2
	8294_t	Q875L0	HOG1	Cryphonectria parasitica	92.2
	3788_t	C5GVY6	BDCG_08660	Ajellomyces dermatitidis	90.4
	10631_t	Q00LS5	CPKA	Phaeosphaeria nodorum	90.3

## Sheet: Table S5
Table S5: Distribution of cell wall degradation enzymes in three fungal strains.
Enzyme substrate	Enzyme classification	SCAU-1		SCAU-2		SCAU-6
		CAZymes family	Protein Count	CAZymes family	Protein Count	CAZymes family	Protein Count
cellulose	α-l-arabinofuranosidase	GH51	3	GH51	3	GH51	2
	β-mannanase	-	-	-	-	GH26	2
	β-xylosidase	GH39	3	GH39	1	GH39	5
	β-glucanase	GH1、2、3	32	GH1、2、3、116	39	GH1、2、3	31
	polysaccharide monooxygenases	AA9	22	AA9	25	AA9、10	31
	aryl alcohol oxidase	AA3	36	AA3	40	AA3	47
	endo-β-1,4-xylanase	GH5、10、30	43	GH5、10、30	30	GH5、10、30	37
	endo-β-1,4-glucanase	GH6、7、9、12、74	13	GH6、7、12、45、74	16	GH6、7、9、12、45、74	18
Hemicellulose	α-l-arabinofuranosidase	GH51、62、127	8	GH51、54、62、127	8	GH51、54、62、127	7
	β-mannanase	-	-	-	-	GH26、113	3
	β-xylosidase	GH39	3	GH39	1	GH39	5
	β-glucanase	GH1、2、3	32	GH1、2、3、116	39	GH1、2、3	31
	polysaccharide monooxygenases	AA9	22	AA9	25	AA9	30
	endo-β-1,4-xylanase	GH5、10、11、16、30、43、134	82	GH5、10、11、16、30、43	73	GH5、10、11、16、30、43	78
	endo-β-1,4-glucanase	GH9、12、74	8	GH12、74	6	GH9、12、74	7
	Glucan β-1,3-glucosidase	GH17、55	10	GH17、55	14	GH17、55	11
	acetyl xylan esterase	CE1、2、3、4、5、7、12	104	CE1、2、3、4、5、7、12、15	107	CE1、2、3、4、5、7、12、15	113
Lignin	laccase	AA1	12	AA1	17	AA1	10
	lignin peroxidases	AA2	11	AA2	10	AA2	8
	aryl alcohol oxidase	AA3	36	AA3	40	AA3	47
	Vanillyl alcohol oxidase	AA4	11	AA4	11	AA4	19
	Alcohol oxidase	AA5	11	AA5	15	AA5	9
	1,4-benzoquinone reductase	AA6	1	AA6	1	AA6	1
	ferric reductase	AA8	35	AA8	36	AA8	43
	polysaccharide monooxygenases	AA9	22	AA9	25	AA9	30
	pyrroloquinoline quinone-dependent oxidoreductase	AA12	1	AA12	4	AA12	4
	acetyl xylan esterase	CE1	55	CE1	49	CE1	58
	arylesterase	CE10	65	CE10	59	CE10	63
	acetyl xylan esterase	-	-	CE15	1	CE15	1
Pectin	α-l-arabinofuranosidase	GH43、51、62、93	29	GH43、51、54、62、93	29	GH43、51、54、62、93	26
	alpha-l-rhamnosidase	GH78、106	12	GH78、106	12	GH78、106	13
	β-galactosidase	GH35、42、59	8	GH42	1	GH35、42、59	7
	β-xylosidase	GH39	3	GH39	1	GH39	5
	β-glucanase	GH1、2、3	32	GH1、2、3	36	GH1、2、3	31
	polygalacturonase	GH28	7	GH28	5	GH28	5
	pectin methylesterase	CE8	4	CE8	2	CE8	3
	pectate lyase	PL1、3、9、10	15	PL1、3、10	7	PL1、3、9、10	12
	pectin acetyl esterase	CE12	6	CE12	3	CE12	5
	endo-β-1,4-xylanase	GH10	6	GH10	6	GH10	6
	neuraminidase	GH33	4	GH33	4	GH33	3
	Rhamnose galactose uronic acid endonuclease	PL4	5	PL4	1	PL4	4
Starch	α-amylase	GH13、14、57	9	GH13	10	GH13、57	8
	a-glucosidase	GH31、63	13	GH31、63	10	GH31、63	13
	polysaccharide monooxygenases	AA13	1	AA13	1	AA13	1
	amylophosphorylase	GT35	1	GT35	1	GT35	1
Total			836		824		894
“---” stands for non-existence

## Sheet: Table S6
Table S6: Carbohydrate-active enzymes encoded by common gene in 4 databases.
SCAU-1		SCAU-2		SCAU-6
Gene Number	CAZyme	Gene Number	CAZyme	Gene Number	CAZyme
4	CE5	3	GH3	4	GH10
3	GH11	2	GH7	4	GH11
3	GH28	2	GH11	4	GH28
2	GH18	2	CE5	3	PL3
2	CE8	2	GH18	2	AA7
2	GH10	2	GH72	2	GH7
2	AA7	1	CBM1	2	CE8
2	GH3	1	PL3	2	CE5
2	PL3	1	CE8	2	GH3
1	GH72	1	GH10	1	GH72
1	CE10	1	PL1	1	GH20
-	-	-	-	1	GH18
-	-	-	-	1	GH5
-	-	-	-	1	CE10
“---” stands for non-existence

## Sheet: Table S7
Table S7: Annotated results of isolated strain-expanding genes (p < 0.01) in CAZy and TCBD databases.
Strians	Carbohydrate active enzymes	Gene Number	Membrane transporter	Gene Number
SCAU-1	AA3	1	ABC transporter superfamily. ABCG family. PDR (TC 3.A.1.205) subfamily	4
	AA8	1
	CE1	1
	GH47	7
SCAU-2	CE4	2	-	-
	CE7	2
	CE10	4
SCAU-6	AA8	3	MFS transporter superfamily. DHA1 (TC 2.A.1.2) subfamily	3
	CE10	2
	GH16	3
	GH109	2
“---” stands for non-existence

## Sheet: Table S8
Table S8: Positive selection genes of SCAU-2 and different Pyricularia strains.
Strians	Gene	UniProtID	NR annotation
P. oryzae 70-15 (GCA_000002495.2)	2175_t	G4MRD5	terpene synthase metal binding domain-containing protein
	2154_t	L7IKN4	hypothetical protein
	10308_t	G4N137	D-alanine-poly(phosphoribitol) ligase subunit 1
	373_t	A0A0I9ZXK5	Uncharacterized protein
	4435_t	L7IVG2	inorganic phosphate transporter PHO87
	6584_t	G4N3H3	hypothetical protein
	8513_t	G5EHF7	hypothetical protein
P. grisea NI907 (GCA_004355905.1)	8508_t	G4NGB0	hypothetical protein
	5390_t	G4N4F9	hypothetical protein
	1019_t	G4MLP6	hypothetical protein
	6318_t	G4N203	hypothetical protein
	7308_t	L7II82	hypothetical protein
	6838_t	L7JMS2	protein kinase domain-containing protein
	9127_t	L7HQR1	hypothetical protein
	3472_t	G4N595	hypothetical protein
	1952_t	L7JA11	cysteine desulfurase
P. oryzae B71 (GCA_004785725.2)	9403_t	G4NIF9	hypothetical protein
	2647_t	G4MSJ3	hypothetical protein
	8086_t	G4N8H3	hypothetical protein
	2275_t	L7J2A9	hypothetical protein
	2526_t	G0ZS90	CCR4-Not complex subunit
	4262_t	G4MRK7	hypothetical protein
	5824_t	L7I065	aspartyl-tRNA synthetase

## Sheet: Table S9
Table S9: GO enrichment analysis of genes under positive selection in SCAU-2.
Types	GO ID	Description	pvalue	p.adjust
Cellular Component	GO:0009316	3-isopropylmalate dehydratase complex	0.01201	0.451042
	GO:0032982	myosin filament	0.01201	0.451042
	GO:0034992	microtubule organizing center attachment site	0.01201	0.451042
	GO:0044432	endoplasmic reticulum part	0.021068	0.451042
	GO:0005639	integral component of nuclear inner membrane	0.023879	0.451042
	GO:0010494	cytoplasmic stress granule	0.023879	0.451042
	GO:0031229	intrinsic component of nuclear inner membrane	0.023879	0.451042
	GO:0033185	dolichol-phosphate-mannose synthase complex	0.023879	0.451042
	GO:0044453	nuclear membrane part	0.023879	0.451042
	GO:0005789	endoplasmic reticulum membrane	0.029834	0.460273
	GO:0042175	nuclear outer membrane-endoplasmic reticulum membrane network	0.03267	0.460273
	GO:0000815	ESCRT III complex	0.035606	0.460273
	GO:0034457	Mpp10 complex	0.035606	0.460273
	GO:0031227	intrinsic component of endoplasmic reticulum membrane	0.037905	0.460273
	GO:0005724	nuclear telomeric heterochromatin	0.047195	0.475747
	GO:0036452	ESCRT complex	0.047195	0.475747
	GO:0005688	U6 snRNP	0.058647	0.475747
	GO:0005744	mitochondrial inner membrane presequence translocase complex	0.058647	0.475747
	GO:0030688	preribosome, small subunit precursor	0.058647	0.475747
	GO:0042765	GPI-anchor transamidase complex	0.058647	0.475747
	GO:0031300	intrinsic component of organelle membrane	0.061121	0.475747
	GO:0005619	ascospore wall	0.069963	0.475747
	GO:0032541	cortical endoplasmic reticulum	0.069963	0.475747
	GO:0071782	endoplasmic reticulum tubular network	0.069963	0.475747
	GO:0098827	endoplasmic reticulum subcompartment	0.069963	0.475747
Molecular Function	GO:0001078	transcriptional repressor activity, RNA polymerase II core promoter proximal region sequence-specific binding	0.007876	0.228457
	GO:0001227	transcriptional repressor activity, RNA polymerase II transcription regulatory region sequence-specific binding	0.007876	0.228457
	GO:0004499	N,N-dimethylaniline monooxygenase activity	0.007876	0.228457
	GO:0001071	nucleic acid binding transcription factor activity	0.009467	0.228457
	GO:0003700	transcription factor activity, sequence-specific DNA binding	0.009467	0.228457
	GO:0000234	phosphoethanolamine N-methyltransferase activity	0.012494	0.228457
	GO:0003989	acetyl-CoA carboxylase activity	0.012494	0.228457
	GO:0004132	dCMP deaminase activity	0.012494	0.228457
	GO:0004360	glutamine-fructose-6-phosphate transaminase (isomerizing) activity	0.012494	0.228457
	GO:0008124	4-alpha-hydroxytetrahydrobiopterin dehydratase activity	0.012494	0.228457
	GO:0031493	nucleosomal histone binding	0.012494	0.228457
	GO:0042123	glucanosyltransferase activity	0.012494	0.228457
	GO:0042124	1,3-beta-glucanosyltransferase activity	0.012494	0.228457
	GO:0070548	L-glutamine aminotransferase activity	0.012494	0.228457
	GO:0016705	oxidoreductase activity, acting on paired donors, with incorporation or reduction of molecular oxygen	0.018707	0.247658
	GO:0005484	SNAP receptor activity	0.020707	0.247658
	GO:0000981	RNA polymerase II transcription factor activity, sequence-specific DNA binding	0.023227	0.247658
	GO:0004124	cysteine synthase activity	0.024833	0.247658
	GO:0004582	dolichyl-phosphate beta-D-mannosyltransferase activity	0.024833	0.247658
	GO:0008474	palmitoyl-(protein) hydrolase activity	0.024833	0.247658
	GO:0032454	histone demethylase activity (H3-K9 specific)	0.024833	0.247658
	GO:0043864	indoleacetamide hydrolase activity	0.024833	0.247658
	GO:0070181	small ribosomal subunit rRNA binding	0.024833	0.247658
	GO:0098599	palmitoyl hydrolase activity	0.024833	0.247658
	GO:0004497	monooxygenase activity	0.033756	0.247658
Biological Process	GO:0009404	toxin metabolic process	4.6e-05	0.038948
	GO:0010817	regulation of hormone levels	0.001667	0.169254
	GO:0019748	secondary metabolic process	0.001831	0.169254
	GO:1901376	organic heteropentacyclic compound metabolic process	0.002367	0.169254
	GO:1901378	organic heteropentacyclic compound biosynthetic process	0.002367	0.169254
	GO:0007601	visual perception	0.002912	0.169254
	GO:0050953	sensory perception of light stimulus	0.002912	0.169254
	GO:0009403	toxin biosynthetic process	0.003198	0.169254
	GO:0006506	GPI anchor biosynthetic process	0.004944	0.169254
	GO:0018130	heterocycle biosynthetic process	0.005111	0.169254
	GO:0006497	protein lipidation	0.005978	0.169254
	GO:0042158	lipoprotein biosynthetic process	0.005978	0.169254
	GO:0034754	cellular hormone metabolic process	0.006095	0.169254
	GO:0042157	lipoprotein metabolic process	0.007132	0.169254
	GO:0001654	eye development	0.007391	0.169254
	GO:1901362	organic cyclic compound biosynthetic process	0.007616	0.169254
	GO:0046474	glycerophospholipid biosynthetic process	0.008053	0.169254
	GO:0006505	GPI anchor metabolic process	0.008409	0.169254
	GO:0007423	sensory organ development	0.008801	0.169254
	GO:0006661	phosphatidylinositol biosynthetic process	0.009813	0.169254
	GO:0019344	cysteine biosynthetic process	0.01032	0.169254
	GO:0030476	ascospore wall assembly	0.01032	0.169254
	GO:0042244	spore wall assembly	0.01032	0.169254
	GO:0070726	cell wall assembly	0.01032	0.169254
	GO:0071940	fungal-type cell wall assembly	0.01032	0.169254

## Sheet: Table S10
Table S10: KEGG enrichment analysis of genes under positive selection in SCAU-2.
Pathway ID	Description	pvalue	p.adjust
ko00620	Pyruvate metabolism	0.033687	0.435747
ko01120	Microbial metabolism in diverse environments	0.098725	0.435747
ko02020	Two-component system	0.119726	0.435747
ko00626	Naphthalene degradation	0.128351	0.435747
ko00010	Glycolysis / Gluconeogenesis	0.129738	0.435747
ko01200	Carbon metabolism	0.129895	0.435747
ko01220	Degradation of aromatic compounds	0.153751	0.435747
ko01100	Metabolic pathways	0.156535	0.435747
ko00640	Propanoate metabolism	0.162061	0.435747
ko00730	Thiamine metabolism	0.162061	0.435747
ko00790	Folate biosynthesis	0.162061	0.435747
ko00030	Pentose phosphate pathway	0.194538	0.435747
ko00290	Valine, leucine and isoleucine biosynthesis	0.194538	0.435747
ko00625	Chloroalkane and chloroalkene degradation	0.210326	0.435747
ko01230	Biosynthesis of amino acids	0.214895	0.435747
ko00920	Sulfur metabolism	0.248529	0.435747
ko00020	Citrate cycle (TCA cycle)	0.255957	0.435747
ko04621	NOD-like receptor signaling pathway	0.270606	0.435747
ko00250	Alanine, aspartate and glutamate metabolism	0.284981	0.435747
ko02010	ABC transporters	0.299089	0.435747
ko00071	Fatty acid degradation	0.306044	0.435747
ko00240	Pyrimidine metabolism	0.306044	0.435747
ko03040	Spliceosome	0.312997	0.435747
ko00350	Tyrosine metabolism	0.32652	0.435747
ko01110	Biosynthesis of secondary metabolites	0.326803	0.435747
ko00360	Phenylalanine metabolism	0.333218	0.435747
ko00970	Aminoacyl-tRNA biosynthesis	0.352935	0.444437
ko01210	2-Oxocarboxylic acid metabolism	0.372101	0.451837
ko00061	Fatty acid biosynthesis	0.396823	0.456572
ko00270	Cysteine and methionine metabolism	0.402858	0.456572
ko00230	Purine metabolism	0.465588	0.486814
ko03018	RNA degradation	0.465588	0.486814
ko00520	Amino sugar and nucleotide sugar metabolism	0.481583	0.486814
ko01212	Fatty acid metabolism	0.486814	0.486814
